# Supplementary material for: Nebulized Hybrid Nanoarchaeosomes: Anti-Inflammatory Activity, Anti-Microbial Activity and Cytotoxicity on A549 Cells
Source: Int J Mol Sci. 2025 Jan 4;26(1):392. doi: 10.3390/ijms26010392 (PMC11721710; doi:10.3390/ijms26010392)
Supplement: Supplementary file 1 [file ijms-26-00392-s001.zip]

Archive with 1 entries (1 files):
- ijms-3396619-supplementary.pdf
